# Supplementary material for: Cost analysis of an intrapartum quality improvement package for improving preterm survival and reinforcing best practices in Kenya and Uganda
Source: PLoS One. 2023 Jun 23;18(6):e0287309. doi: 10.1371/journal.pone.0287309 (PMC10289453; doi:10.1371/journal.pone.0287309)
Supplement: S1 Fig — provides detailed timing, phasing, and activities for each of the PTBi package intervention components through all phases of program planning, initial high-intensity implementation, and maintenance. All activities are based on activities for and findings from the PTBi study. All activities and durations were used for the Scenario 2 cost analysis. Control costs included only activities for data strengthening and the WHO modified safe childbirth checklist, along with general program activities that pertained to these two components. Intervention package costs included all activities for data strengthening, mSCC, PRONTO, Quality Improvement, and general program activities. (XLSX) [file pone.0287309.s001.xlsx]

## Sheet: S1 Fig timing, activities
S1 Fig: Detailed PTBi phases and activities for Scenario 2 cost analysis
	Phase 1: Planning and development (avg 9 months)									Phase 2: Start-up/initial implementation (avg 15 months)					Phase 3: Maintenance (annual and semi-annual activities)
Activites	M1	M2	M3	M4	M5	M6	M7	M8	M9	Q4	Q1	Q2	Q3	Q4	Q1	Q2	Q3	Q4	Q1	Q2	Q3	Q4
General program-related	Stakeholder discussions on interventions, indicator selection, guidelines review, program planning											Stakeholder review of progress, indicators, and initial facility data			Stakeholder review of progress, indicators, and initial facility data				Stakeholder review of progress, indicators, and initial facility data
		Development of facility assessment framework
				Selection of facilities
					Facility assessments
						Develop M&E plan					Review of DS activities, mSCC usage, and QI reports (quarterly during phase 2).					Facility progress checks: Review of DS activities, mSCC usage, and QI reports (semi-annual in phase 3)		Facility progress checks: Review of DS activities, mSCC usage, and QI reports (semi-annual in phase 3)		Facility progress checks: Review of DS activities, mSCC usage, and QI reports (semi-annual in phase 3)		Facility progress checks: Review of DS activities, mSCC usage, and QI reports.
							Review of facility assessments
								Prepare for intervention rollout
										Intervention package training in facilities for all appropriate staff (2 days, covers all topics)
Data strengthening			Development of DS framework, software updates, testing					Revision based on pilot
					Facility assessments							DS Quality Assessments (1 wks/facility)				DS Quality Assessments (1 wk/facility)				DS Quality Assessments (1 wk/facility)
						Development of training plan
							Piloting (1 week preparation, 1 week in facility; combined with mSCC and QI)
									Scheduling trainings and preparation for rollout
										In-facility DS training (combined with mSCC and QI training [2 days per facility in total, to accommodate a-b training])				Annual DS refresher training (1 day, with mSCC and QI training)				Annual DS refresher training (1 day in total, conducted with mSCC and QI training)				Annual DS refresher training (1 day in total, conducted with mSCC and QI training)
										DS data collection in all facilities (ongoing) ---------------------->					DS data collection in all facilities (ongoing) ---------------------->
										Use of GA tools for all births (ongoing) ----------------------->					Use of GA tools for all births (ongoing) ----------------------->
Modified safe childbirth checklist		Adaptation of WHO SCC per local guidelines, context, and needs
				Review with experts	Revisions & finalization			Revision based on pilot												Review of mSCC	Revise based on review
					Development of training plan
							Piloting (1 week preparation, 1 week in facility; with DS and QI)
									Scheduling/preparation for rollout
										In-facility mSCC training (combined with DS and QI training [2 days per facility in total, to accommodate a-b training])				Annual mSCC refresher training (1 day, with DQ and QI training)				Annual mSCC refresher training (1 day in total, conducted with DS and QI training)				Annual mSCC refresher training (1 day in total, conducted with DS and QI training)
										Use of mSCC for all births (ongoing) ----------------------->					Use of mSCC for all births (ongoing) ----------------------->
PRONTO Simulation, mentoring, and team training		Engagement with simulation and team training experts										2-day meeting to check in with PRONTO experts		2-day meeting to check in with PRONTO experts				2-day meeting to check in with PRONTO experts	Review county/district/region needs	Update/adapt curriculum/new modules		2-day meeting to check in with PRONTO experts
			Curriculum adaptation, review, and revisions
					Development of training plan
					Recruitment of trainers				Training of trainers				Refresher TOT ( 1 week)				Refresher TOT (3 days)				Refresher TOT (3 days)
									Scheduling and preparation for rollout
										Three 2-day modules per facility, spread out over several days			Repeat three 2-day modules per facility, spread out over several days									Retraining (previous modules or new modules/curriculum)
										2-day clinical mentoring sessions per quarter ------------->					Monthly mentoring and simulations (1 day/month) ------------------>
Quality improvement		Engagement with QI expert(s)								Consultation with QI expert(s) (1-day meeting each quarter to review progress) ----->					QI expert consultation (about 2 days of meetings every 6 months) throughout period ------->
			Adaptation of QI framework, review, and revisions					Revision based on readiness check
					Development of training plan	Intensive training for select program and facility-based personnel
							Review of facility readiness/needs as part of DS/mSCC pilot
									Scheduling and preparation for rollout
										In-facility QI training (combined with DS and mSCC training [2 days per facility in total, to accommodate a-b training])				Annual QI refresher training (1 day, with DS and mSCC training)				Annual QI refresher training (1 day, with DS and mSCC training)				Annual QI refresher training (1 day, with DS and mSCC training)
										2-day QI collaboratives every 2 months + 1-day leadership sessions every 6 months -------------------->					2-day QI collaboratives every 2 months + 1-day leadership sessions every 6 months -------------------->
										PRONTO/QI specialist tracking of facility data (ongoing) -------------------->					PRONTO/QI specialist tracking of facility data (ongoing) -------------------->
Supplement Figure S1 provides detailed timing, phasing, and activities for each of the PTBi package intervention components through all phases of program planning, initial high-intensity implementation, and maintenance. All activities are based on activities for and findings from the PTBi study. All activities and durations were used for the Scenario 2 cost analysis. Control costs included only a…
