# Supplementary material for: Cost analysis of an intrapartum quality improvement package for improving preterm survival and reinforcing best practices in Kenya and Uganda
Source: PLoS One. 2023 Jun 23;18(6):e0287309. doi: 10.1371/journal.pone.0287309 (PMC10289453; doi:10.1371/journal.pone.0287309)
Supplement: S2 Fig — Detailed model assumptions for PTBi costing Scenario 2. (XLSX) [file pone.0287309.s002.xlsx]

## Sheet: S2 Fig Assumptions
S2 Fig. Detailed PTBi costing assumptions for Scenario 2
#	Activity/Category	Assumption and Method	Justification
1	General	PTBi interventions would be implemented within the existing MNCH programming/platform in each country/region. As such, all costs associated with the PTBi interventions are incremental to the current practices in place.	Integration into exisitng programming would be the most feasible, efficeint, and likely scenario in each country. Interventions were designed to integrate into programming, and feasibility of integration into existing programming was demonstrated in PTBi Study.
2		Implementation of the PTBi interventions would be run and overseen by the in-country Ministries of Health, reflecting MOH prices for the majority of activities associated with program implementation. Sensitivity analyses assess any differences in MOH vs private sector (eg, Mission/private not-for-profit facilities).	The healthcare systems in country are the payers for essential maternal and newborn services in public birth facilities, publicly owned facilities provide maternity care for a significant portion of the population.
3		Local implementation of interventions would be managed by county/district MNCH program offices and staff, with some involvement and oversight from regional/national experts and stakeholders.	Existing MNCH programming/platform is managed and executed by county/district MNCH offices.
4		Costs for program development, creation of training materials, and development of training curricula are apportioned across each facility based on the number of workers trained per facility.	Curriculum development costs are central to the program, and the number of facilities and health workers involved in training is a reasonable way to apprortion costs. As the number of health workers trained increases, the total cost per worker trained decreases.
5		Costs are generally categorized by activity (eg, curriculum adaptation, training, etc.) and by phase (phases 1-3).	Time spent by program implementors and facility-based personnel will differ by phase and activity, and different phases and activities require the use of different resources and different intensities of resource usage.
6		There are no costs incurred by patients related to any phase of the PTBi intervention. As such, no patient-level costs are included in cost or cost-effectiveness modeling.	Interventions are integrated into existing programming, which are paid through the public sector or through donors/development programs. Intervention does not require women to pay for or provide any resources related to the interventions. Intervention does not result indirectly in additional costs for patients or patients and families.
7	Personnel	Intervention implementation would largely be carried out by existing personnel involved in MNCH programming in the county/district of interest.	As noted above, interventions are designed/intended to be implemented within existing programming.
8		The new roles that would need to be created specifically for the package of interventions would be a DS/mSCC Specialist (1 for every 4-6 birth facilities) responsible for all data strengthening and mSCC activities, and one PRONTO/QI Specialist (1 for every 4-6 birth facilities) responsible for all PRONTO and QI activities, including supervision of facility-based nurse mentors. These specialists w…	Integration of the interventions into the existing platform would necessesitate the hiring of personnel specifically focused on the implementation of specific activities. This person would receive specialized training from the QI consultant on QI best practices, and would receive (if needed) training and support from the MNCH/RH DHIS/HMIS liaison on
9		The local (county, sub-county, or district) MNCH/RH program manager (Associate District Health Officer MNCH/County MNCH Officer) would support all activities within the package of interventions. Would work closely with QI specialist regarding planning, scheduling, and execution of DS/QI/mSCC activities, and would work closely with Nurse Mentors to ensure simulation and team training activities ar…	Existing MNCH/RH program managers are responsible for ensuring all MNCH/RH activities are implemented.
10		Personnel costs are generally categorized by phase, activity, and by personnel role (eg, personnel involved in program planning and implementation; facility-based personnel participating in training).	Costs (salaries/compensation and person-time) related to program implementors and facility-based personnel will differ by phase, activity, and role.
11		Facility-level personnel costs include time spent by appropriate facility leadership (eg, maternity and/or newborn unit in-charges) in coordination and planning of training sessions and meetings, and time spent by appropriate facility cadres (eg, nurses, midwives, health records clerks) in training and learning sessions.	The PTBi interventions are largely focused on training and mentoring of facility-based cadres, and monitoring facility-level data.
12	Administration/program implementation	Exact person-time, costs (salary/wages and benefits), and proportion of effort for public-sector employees were not directly observed in study. Estimates for percent effort related to intervention planning and implementation are based on review of study documents, interviews with study team members, reviews of public sector job descriptions and hiring guidelines, and documentation of MOH and coun…	Used in absence of actuals
13		Percentage of personnel time spent on intervention administration (planning, implementation, and maintenance of PTBi activities, not including in-facility time) would vary by personnel role and would vary by phase.	Based on interviews with study team and review of study records for roles in study that are similar to roles in public sector.
14		Within facilities, no new furniture or capital medical equipment would need to be purchased specifically for the PTBi Intervention.	Interventions do not include the use of new technology and are design to fit within the resources available to health workers in facilities.
15	Software	No new software will be needed for implmentation of the program or capturing of data or indicators. Indicators for preterm delivery, neonatal complications and outcomes, and maternal complications and outcomes would be integrated into the DHIS and HMIS systems that are already in place in Kenya and Uganda.	Health information and data tracking systems are in place, are being used to track data, and do not need to be replaced or significantly altered. Updates for inclusion of PTB-related indicators would be minimal and would occur with annual planning for general MNCH indicator tracking.
16		Updates to DHIS/HMIS for tracking PTB indicators would be managed by an existing MNCH/RH DHIS/HMIS liaison.	The MNCH/RH DHIS/HMIS liaison works with the DHIS/HMIS team; this is already part of the scope of work for this person.
17		Effort to update DHIS software to include PTB indicators would be minimal and would be included in other annual updates. As such, time spent updating and testing updates is not considered to be a significant contributor to costs.	Updates to DHIS/HMIS systems and indicators are performed on a regular basis and inclusion of PTB indicators would not represent a substantial increase in effort within regular updates.
18	Devices	Purchasing of new devices (laptops or tablets) will be minimal, and the intervention does not require purchasing of devices for facility-level personnel. DS/QI Specialists and Simulation/Team Training Mentors would each need one new laptop (DS/QI specialist) or laptop/tablet (Mentors). We used the latest average price for devices as the unit cost of the device, prorated over time.	Based on study records and interviews with study personnel.
19		Purchasing of new devices with cellular capabilities would not be required for implementation. Cellular data costs are included for the new DS/mSCC and PRONTO/QI roles and electricity associated with charging devices would be minimal compared to costs for other inputs and activities and is not included.	Based on study records and interviews with study personnel.
20		Devices for DS/QI Specialists and Simulation/Team Training Mentors would need to be replaced/purchased every 4 years.	Based on other studies, which report replacement of devices every 3-5 years.
21		New devices for personnel who are not specifically hired for the PTBi Interventions would not be needed, and device-related costs specific to the interventions (eg, use of a laptop during meetings) would be minimal. Overhead costs associatd with program development, implementation, and maintenance will account for all devices and device-related costs for most personnel (eg, non-QI Specialists and…	The percent effort for most personnel involved in the planning, implementation, and maintence of the PTBi package of interventions would be minimal
22	Recurrent goods	Recurrent office goods specifically associated with the package of interventions include stationery, checklists, and training manuals and other office supplies. Most printed checklists and training materials for DS, mSCC, and QI activities can be printed using standard printer paper, toner, and printers available in MOH offices. Initial training manuals for PRONTO would be printed in the US and r…	Based on intervention design and implementation in study.
23		The interventions do not include the introduction of new clinical interventions that would require the purchasing of new clinic supplies outside of what would typically be used in current practices. Clinic supplies used for PRONTO simulations (simulation supplies) are supplies used in standard practices per guidelines and would be purchased in country.	Based on intervention design and implementation in study and interviews with study personnel and local costing experts.
24	Non-device capital goods	Aside from a minimal set of office furniture and supplies for DS/QI Specialists, no other capital goods would need to be purchased for MNCH offices or MOH facilities. 4% of the value of existing MNCH capital goods would be allocated to the intervention per year to account for office space used while working on intervention-specific activities.	Based on estimated time MNCH personnel would spend in planning, implementing, and maintaining PTBi activities within the MNCH platform/program.
25		PRONTO Packs, which include durable bags to carry simulation supplies, PartoPants, and neonatal resuscitation mannekins, would need to be purchased and assembled for the implementation of PRONTO activities. Each mentor would need at least one PRONTO Pack, with durable supplies being replaced every 2-3 years. Most PRONTO Pack supplies would be purchased in-country and reflect in-country pricing.	Based on interviews with study personnel.
26	Training	Training of trainers (training of simulation and team training mentors) would occur at a health facility with sufficient space for this activity. As such, costs for facility space used for training that occurs within health facilities will not be included.	Training sessions for small groups can be accommodated in facilities, a facility that is central to most participants would be selected. Training costs include national/international travel, lodging, and other travel-related costs for Master Trainers.
27		Simulation and team training of facility-based workers would take place in facilities. As such, costs for facility space used for training that occurs within health facilities will not be included.	Simulation training is intended to take place in the environment in which trainees work, and the facilities have the capacity and space to accommodate training sessions.
28		When relevant, DS, mSCC, and QI training and activities for facility-based teams would take place in a larger health facility that can accommodate staff from several facilities, and that would foster discussions and collaboration between personnel in different facilities.	Ideally, training for general QI/DS practices would include personnel from several facilities to make for a more condusive and collaborative learning environment. Larger health facilities have the capacity to accommodate workers from other facilities for training and large meetings.
29	Inflation	We have assumed an inflation rate of 6% in Kenya and a 4.5% inflation rate in Uganda.	Future costs will be inflated each year. Annual inflation rates have varied in the past 5 years and are influenced by local events, like elections. An average inflation rate for each year has been selected based on general annual trends. https://www.centralbank.go.ke/inflation-rates/. https://data.worldbank.org/indicator/FP.CPI.TOTL.ZG?locations=UG
