# Supplementary material for: Cost analysis of an intrapartum quality improvement package for improving preterm survival and reinforcing best practices in Kenya and Uganda
Source: PLoS One. 2023 Jun 23;18(6):e0287309. doi: 10.1371/journal.pone.0287309 (PMC10289453; doi:10.1371/journal.pone.0287309)
Supplement: S1 Table — (XLSX) [file pone.0287309.s003.xlsx]

## Sheet: S1 Tab Cost input, phase, comp
	S1 Table. Scenario 2 total PTBi Package costs by phase and intervention component
	Table S1a: Total costs in Kenya									% of total
	Phase 1 (9 months of initial program adaptation and planning)										Total nonall	0.235977
		Personnel: Program	Personnel: Spec. Consult	Personnel: Facility	Prog. Office/Conf. Space	Capital Goods	Consumable Goods	Travel	Total		Total DS	0.102843
	General/non-allocable	21464.7	12684.2	9347.82	7050.45	7309.49	4959.78	2075.02	64891.4	0.0755934	Total mSCC	0.0476808
	DS	12023.8	853.74	15976.9	0	0	614.5	843.603	30312.6	0.0353118	Total PRONTO	0.441765
	mSCC	7646.39	1104.92	2289.19	0	0	308.88	34.972	11384.3	0.0132619	Total QI	0.171734
	PRONTO	8031.45	40726.4	16701.2	0	9054	1818.2	7392.88	83724.1	0.097532
	QI	4301.4	13130.4	13219	0	0	554.3	2700.75	33905.8	0.0394976
								Total	224218	0.261197
	Phase 2
		Personnel: Program	Personnel: Spec. Consult	Personnel: Facility	Prog. Office/Conf. Space	Capital Goods	Consumable Goods	Travel	Total
	General/non-allocable	27106	10740.3	42110.8	9235.5	81	2753.1	2654.49	94681.2	0.110296
	DS	13386.4	189.72	18100.3	0	0	108.8	2709.4	34494.6	0.0401835
	mSCC	1078.17	0	14132.6	0	0	3341.25	0	18552.1	0.0216117
	PRONTO	17210.1	9416	120825	0	0	4765	4276.55	156493	0.182302
	QI	11715.7	3794.4	51649.7	0	0	1178.4	909.168	69247.4	0.0806678
								Total	373468	0.435061
	Phase 3
		Personnel: Program	Personnel: Spec. Consult	Personnel: Facility	Prog. Office/Conf. Space	Capital Goods	Consumable Goods	Travel	Total
	General/non-allocable	10173.2	2762.3	21741.3	5032.75	50.4	2128.02	1108.51	42996.4	0.0500874
	Data strengthening	5554.67	0	16372	0	0	107.1	1442.1	23475.8	0.0273475
	mSCC	688.51	0	7478.4	0	0	2827.2	0	10994.1	0.0128073
	PRONTO	9482.11	10331.2	107640	0	4651	4690	2211.92	139006	0.161931
	QI	8351.71	1897.2	33132.5	0	0	467	419.52	44267.9	0.0515686
								Total	260740	0.303742
								Program total	858427
	% of total	0.184307	0.125381	0.571647	0.0248346	0.0246333	0.0356717	0.0335251
	Table S1b: Total costs in Uganda									% of total
	Phase 1
		Personnel: Program	Personnel: Spec. Consult	Personnel: Facility	Prog. Office/Conf. Space	Capital Goods	Consumable Goods	Travel	Total		Total nonall	0.270253
	General/non-allocable	8443.91	8519.84	1038.02	2304.12	3579.8	2367.8	2100.5	28354	0.100824	Total DS	0.0951316
	DS	3858.6	230.329	2153.95	0	0	373.4	976.5	7592.78	0.0269992	Total mSCC	0.0660225
	mSCC	2489.41	966.384	476.709	0	0	477.4	84	4493.9	0.0159799	Total PRONTO	0.438449
	PRONTO	2057.4	40726.4	1947.42	0	3356	1148.6	7003	56238.8	0.19998	Total QI	0.130143
	QI	2526.07	4792.97	679.983	0	0	664.5	2742	11405.5	0.0405569
								Total	108085	0.38434
	Phase 2
		Personnel: Program	Personnel: Spec. Consult	Personnel: Facility	Prog. Office/Conf. Space	Capital Goods	Consumable Goods	Travel	Total
	General/non-allocable	6983.42	13310.2	4933.65	2193.8	1819.78	1524.6	3240.5	34005.9	0.120922
	DS	5255.51	0	2741.85	0	0	181.3	2730	10908.7	0.0387901
	mSCC	386.632	0	1632.47	0	0	6213.3	0	8232.4	0.0292736
	PRONTO	2953.54	9284	16108.2	0	0	2032.6	2599	32977.3	0.117264
	QI	1969.04	1023.68	8717.93	0	0	2729.8	2352	16792.5	0.0597123
								Total	102917	0.365962
	Phase 3
		Personnel: Program	Personnel: Spec. Consult	Personnel: Facility	Prog. Office/Conf. Space	Capital Goods	Consumable Goods	Travel	Total
	General/non-allocable	4078.19	2415.96	2691.77	968.8	1182.85	1116.8	1187	13641.4	0.0485074
	DS	2434.43	0	2612	0	0	181.3	3024	8251.73	0.0293423
	mSCC	154.653	0	1073.26	0	0	4612.8	0	5840.71	0.020769
	PRONTO	1815.87	11299.2	14008.1	0	3232	1845.5	1885	34085.7	0.121205
	QI	1351.03	1023.68	4754.97	0	0	1019.6	252	8401.28	0.0298741
								Total	70220.8	0.249698
								Program total	281223
	% of total	0.166266	0.332806	0.233162	0.0194391	0.0468328	0.0941934	0.107301
	Table S1 provides Scenario 2 PTBi package costs by country, phase, intervention component, and input type, including facility-based personnel.
	Percentage of input categories by phase, Scenario 2
		Kenya	Uganda
	General/non-allocable	0.235977	0.270253
	Phase 1	0.0755934	0.100824
	Phase 2	0.110296	0.120922
	Phase 3	0.0500874	0.0485074
	DS	0.102843	0.0951316
	Phase 1	0.0353118	0.0269992
	Phase 2	0.0401835	0.0387901
	Phase 3	0.0273475	0.0293423
	mSCC	0.0476808	0.0660225
	Phase 1	0.0132619	0.0159799
	Phase 2	0.0216117	0.0292736
	Phase 3	0.0128073	0.020769
	PRONTO	0.441765	0.438449
	Phase 1	0.097532	0.19998
	Phase 2	0.182302	0.117264
	Phase 3	0.161931	0.121205
	QI	0.171734	0.130143
	Phase 1	0.0394976	0.0405569
	Phase 2	0.0806678	0.0597123
	Phase 3	0.0515686	0.0298741
	Total	858445	281223
