# Supplementary material for: Cost analysis of an intrapartum quality improvement package for improving preterm survival and reinforcing best practices in Kenya and Uganda
Source: PLoS One. 2023 Jun 23;18(6):e0287309. doi: 10.1371/journal.pone.0287309 (PMC10289453; doi:10.1371/journal.pone.0287309)
Supplement: S2 Table — (XLSX) [file pone.0287309.s004.xlsx]

## Sheet: S2 Tab Cost w o fac. pers.
	S2 Table. Scenario 2 PTBi package costs excluding facility-based personnel
	Table S2a: Total costs in Kenya								% of total
	Phase 1 (9 months of initial program adaptation and planning)
		Personnel: Program	Personnel: Spec. Consult	Prog. Office/Conf. Space	Capital Goods	Consumable Goods	Travel	Total
	General/non-allocable	21464.7	12684.2	7050.45	7309.49	4959.78	2075.02	55543.6	0.151053
	DS	12023.8	853.74	0	0	614.5	843.603	14335.7	0.0389863
	mSCC	7646.39	1104.92	0	0	308.88	34.972	9095.16	0.0247346
	PRONTO	8031.45	40726.4	0	9054	1818.2	7392.88	67022.9	0.182271
	QI	4301.4	13130.4	0	0	554.3	2700.75	20686.9	0.0562586
							Total	166684	0.453303
	Phase 2
		Personnel: Program	Personnel: Spec. Consult	Prog. Office/Conf. Space	Capital Goods	Consumable Goods	Travel	Total
	General/non-allocable	27106	10740.3	9235.5	81	2753.1	2654.49	52570.4	0.142967
	DS	13386.4	189.72	0	0	108.8	2709.4	16394.3	0.0445849
	mSCC	1078.17	0	0	0	3341.25	0	4419.42	0.0120188
	PRONTO	17210.1	9416	0	0	4765	4276.55	35667.6	0.0969994
	QI	11715.7	3794.4	0	0	1178.4	909.168	17597.7	0.0478575
							Total	126649	0.344428
	Phase 3
		Personnel: Program	Personnel: Spec. Consult	Prog. Office/Conf. Space	Capital Goods	Consumable Goods	Travel	Total
	General/non-allocable	10173.2	2762.3	5032.75	50.4	2128.02	1108.51	21255.1	0.0578041
	Data strengthening	5554.67	0	0	0	107.1	1442.1	7103.87	0.0193192
	mSCC	688.51	0	0	0	2827.2	0	3515.71	0.00956109
	PRONTO	9482.11	10331.2	0	4651	4690	2211.92	31366.2	0.0853015
	QI	8351.71	1897.2	0	0	467	419.52	11135.4	0.0302832
							Total	74376.4	0.202269
							Program total	367710
	% of total	0.184307	0.125381	0.0248346	0.0246333	0.0356717	0.0335251
	Table S2b: Total costs in Uganda								% of total
	Phase 1
		Personnel: Program	Personnel: Spec. Consult	Prog. Office/Conf. Space	Capital Goods	Consumable Goods	Travel	Total
	General/non-allocable	8443.91	8519.84	2304.12	3579.8	2367.8	2100.5	27316	0.126667
	DS	3858.6	230.329	0	0	373.4	976.5	5438.83	0.0252204
	mSCC	2489.41	966.384	0	0	477.4	84	4017.19	0.0186281
	PRONTO	2057.4	40726.4	0	3356	1148.6	7003	54291.4	0.251754
	QI	2526.07	4792.97	0	0	664.5	2742	10725.5	0.0497353
							Total	101789	0.472005
	Phase 2
		Personnel: Program	Personnel: Spec. Consult	Prog. Office/Conf. Space	Capital Goods	Consumable Goods	Travel	Total
	General/non-allocable	6983.42	13310.2	2193.8	1819.78	1524.6	3240.5	29072.3	0.134811
	DS	5255.51	0	0	0	181.3	2730	8166.81	0.0378703
	mSCC	386.632	0	0	0	6213.3	0	6599.93	0.0306045
	PRONTO	2953.54	9284	0	0	2032.6	2599	16869.1	0.0782238
	QI	1969.04	1023.68	0	0	2729.8	2352	8074.53	0.0374424
							Total	68782.7	0.318952
	Phase 3
		Personnel: Program	Personnel: Spec. Consult	Prog. Office/Conf. Space	Capital Goods	Consumable Goods	Travel	Total
	General/non-allocable	4078.19	2415.96	968.8	1182.85	1116.8	1187	10949.6	0.0507744
	DS	2434.43	0	0	0	181.3	3024	5639.73	0.0261519
	mSCC	154.653	0	0	0	4612.8	0	4767.45	0.0221071
	PRONTO	1815.87	11299.2	0	3232	1845.5	1885	20077.6	0.0931016
	QI	1351.03	1023.68	0	0	1019.6	252	3646.31	0.0169083
							Total	45080.7	0.209043
							Program total	215652
	% of total	0.21682	0.433998	0.0253497	0.0610725	0.122833	0.139927
	Table S2 provides Scenario 2 PTBi package costs by country, phase, intervention component, and input type, excluding facility-based personnel.
